# Supplementary material for: Roles of the APETALA3–3 ortholog in the petal identity specification and morphological differentiation in Delphinium anthriscifolium flowers
Source: Hortic Res. 2024 Apr 9;11(6):uhae097. doi: 10.1093/hr/uhae097 (PMC11161261; doi:10.1093/hr/uhae097)
Supplement: Web_Material_uhae097 [file web_material_uhae097.zip]

Archive with 6 entries (6 files):
- Supplemental Figure S1.pdf
- Supplemental Figure S2.pdf
- Supplemental Figure S3.pdf
- Supplemental File S1.txt
- Supplemental Table S1.xlsx
- Supplemental Table S2.xlsx
