# Supplementary material for: Roles of the APETALA3–3 ortholog in the petal identity specification and morphological differentiation in Delphinium anthriscifolium flowers
Source: Hortic Res. 2024 Apr 9;11(6):uhae097. doi: 10.1093/hr/uhae097 (PMC11161261; doi:10.1093/hr/uhae097)
Supplement: Web_Material_uhae097 [file web_material_uhae097.zip › Supplemental File S1.txt]

Supplemental File S1. Multiple sequence alignments used to reconstruct the phylogenetic trees shown in Figure 2A.


Multiple sequence alignment of AGL6-like genes
>Delphinium_DeajAGL6-1a  
CTCTCCGTCCTCTGCGACGCCGAGGTCGGGCTCATCATCTTCTCCAGCCGCGGCAAGCTCTACGAGTTCGCCAGCGGTATGACTAGAACACTTGAGCGATATCAGAGAAGCTCATACAACTCTCAGGATAACAATCTTTCTGTTGCTGATCGCGAAACTCAGAGCTGGTACCAAGAGGTTTCAAAGCTCAAGGCGAAATATGAATCGCTGCAGCGCTCACAGAGGCATTTGCTCGGAGAAGATCTTGGACCGCTTAGTGTCAAGGAGCTGCAAAACCTTGAGAAACAACTGGAAGGCGCTCTCACACAAGCGAGGCAGAGAAAGACACAGATAATGCTGGAACAGATGGAAGAACTACGCCGAAAGGAGCGTCATCTTGGGGACATAAACAAGCAGCTGAAAGATAAGTACCAGCTAGAGGCCGAAGGCTCATTCCGAGCCATTCAAGGGTCGTGGGATAACACTGCAATAAACAACTTCTCGCTGCATCCTTCTCAATCCAATGCCATGGACTGTGAGCCCACTTTGCAAATCGGGTATCACCAGTATGTCTCGAATGGAAGTTCGGTTCCAAGGAGCAATAATAACTTCATGCAAGGATGGGTT
>Delphinium_DegrAGL6-1a
CTCTCCGTGCTGTGCGACGCCGAGGTCGGCCTCATTATCTTCTCCAGCCGCGGGAAGCTCTACGAGTTCGCCAGCGCCGGTATGACTCGAACACTTGAGCGTTATCAGAGAAGCTCATATAACTCTCAGGATAACAATCTTTCTGTTGCTGATCGTGAAACTCAGAGCTGGTACCAAGAGGTTTCGAAGCTTAAGGCGAAATATGAATCACTCCAGCGCTCACAGAGGCATTTGCTTGGAGAAGATCTTGGACCACTCAGTGTGAAGGAACTGCAGAACCTTGAGAAGCAACTGGAAGGCGCTCTTACACAAGCGAGGCAGAGAAAGACGCAGATAATGATAGAACAGATGGAAGAGCTTCGCAGAAAGGAGCGTCATCTTGGGGACATCAACAAGCAGCTCAAAGATAAGTTCCAGCTAGAGGCAGAAGGGCAGGGTGCATTTCGAGCCATTCAAGGCTCATGGGATAACACGGCAATAGTGGCCAACAACAACTTCTCCATGCATCCTTCTCAATCCAATGCCATGGACTGTGAGCCCACCTTGCAAATCGGAAGGAGGAGGAGGTTCTGTGCCAAGGAGCAATGCTGGGGAGAACAACTTCATCCAAGGATGGGTT
>Delphinium_DeanAGL6-1a  
CTCTCCGTCCTCTGCGACGCCGAGGTCGGTCTCATTATCTTCTCCAGCCGCGGCAAGCTCTACGAGTTCGCCAGCGGCATGACTAGAACACTCGAGCGATATCAGAGAAGCTCGTATAACTCTCAGGATAACAATCTTTCTGTTGCTGATCGTGAAACTCAGAGCTGGTACCAAGAGGTCTCAAAGCTTAAGGCAAAATATGAGTCACTCCAGCGCTCACAGAGGCATTTGCTTGGAGAAGATCTTGGACCTCTTAGTGTCAAGGAACTGCAGAACCTCGAGAAGCAACTCGAAGGCGCTCTCTCACAAGCAAGGCAGAGAAAGACCCAGATAATGCTTGAACAGATGGAAGAACTTCGCAGAAAGGAGCGTCATCTTGGAGACATAAACAAGCAGCTCAAAGATAAGTTCCAGCTAGAGGCAGAAGGCTCATTTCGAGCCATTCAAGGCTCGTGGGATTCTACTGCAATAAACAACTTTTCGATGCATCCTTCTCAATCCAATGCCATGGACTGTGAGCCCACCTTGCAAATCGGGTATCACCAATATGTTTCGAATGGAACTTCGGTTCCAAGGAGCAATAATAACTTCATCCAAGGATGGGTT
>Staphisagria_StpiAGL6-1a 
CTTTCCGTGCTGTGCGATGCTGAAGTTGGCCTCATTATCTTCTCCAGCCGCGGCAAGCTCTATGAGTTTGCCAGTGGTATGACAAGAACACTTGAGCGATATCAGAGAAGCTCCTACAACTCTCAGGATACCAATCTTTCTGTTGCTGATCGTGAAACTCAGAGCTGGTACCAAGAAGTTTCAAAGCTTAAGGCGAAATATGAATCGCTTCAGCGCTCACAAAGGCATTTGCTTGGAGAAGATCTTGGACCACTTAGTGTCAAGGAACTGCAAAACCTTGAGAAACAGCTTGAAGGTGCTCTTACGCAAGCTAGGCAAAGAAAGACACAAATAATGTTGGAACAAATGGAAGAACTCCGTCGAAAGGAGCGTCATCTTGGAGACATAAACAAGCAACTGAAAGATAAGTTCCAGCTTGAG---GAAGGTTCATTTCGAGCGATTCAAGGTTCATGGGATTCTACTGCAATAACCAACTTTTCTATGCATCCTTCTCAATCCAATGCGATGGACTGTGAACCCACCTTGCAGATTGGGTATCATCAATATGTTTCAACCGGAGCTTCAATCCCAAGGAGCAATAATAACTTCATCCAAGGATGGGTT
>Delphinium_DeanAGL6-1b  
CTTTCGGTGTTGTGCGACGCGGAGATCGGTCTTATTATCTTCTCCGGCCGCGGAAAACTGTATGAGTTTGCTAGCAGCATGAACACTACACTTGAGAGATACCAGGGAAGCTCTTATAACATTCAAGACAGCAATCTTACTGTTGTTGATCCTGAAACTCAGAGCTGGTGCCAAGAAGTTTCAAAGCTCAAGGCGAAATACGAATCACTTCAGCGCTCCCAGAGGAATTTGCTCGGAGAAGATCTAGGAAAACTTAGTGTCAAGGAACTACAGAACCTTGAGAAACAGCTCGAAGGAGCTCTCATGCAAGCTAGGCAAAGAAAGACACAAATAATGATTGAACATATTGAAAAGCTTCGTCAAAAGGAACGACATCTTGGGGATATAAATAGGGAACTCAACGATAAGTTCCGGTTGGAGGCAGAAGGTTCATTTCCAGTCATGAATAGCTCATGGGATTCTACTGCAATAAACAATTTTTCCATGCATCCTTCTCAATCCAACGCCATGGACTGTGTGGCCACCTTGCAAATCGGGTATCACCAATGTGTTTCGACAAGGGGCTCTGTTCCAAGAAGCAATAATAACCTCAGACAAGGGTGGCTC
>Delphinium_DegrAGL6-1b
CTTTCCGTGCTGTGCGATGCTGAGGTAGGTCTCATAGTCTTCTCCAGCCGCGGAAAGCTCCATGAGTTTGCCAGCAACTCGAGCATGAATAGAACACTCGAGCGATACCAGAGAAGCTCTTACAACACTCATGACAGCAATCTTACTGTCGCCGATCGTCTAACTCAGAGCTGGTGTGAAGAAGTTTCAAAGCTTAAGGCTAAATACGAATCACTTCAGCGCTCCCAGAGGAATTTGCTCGGAGAAGATCTTGGACCGCTCAGTGTCAAAGAACTACAGAATCTCGAGACACAGCTTGAAGGAGCTCTTACACAAGCTAGACAAAGAAAGTCACAGATAATGATCGAACAAATGGACAATCTCCGTAAAAAGGAGCGTCATCTTGGAGACATGAATAAGCAACTCAATGATAAGCTTGAGGCAGAAGGCCAGGGTTCATTCCGGACCGCTCAGGGCTCATGGGATTCCACTGCACTTATTGGAAACAATCTCTCCATGCAACCTTGTGAGCCCATCTTGCAAATCGGGTACCATCAGTATGTTTCGAATGGAGTTTCGGTACCAAGGAGCATTGCTGGAGATAATAACTTCACCCAAGGATGGGTC
>Delphinium_DeajAGL6-1b  
------------------------------------------------------------------------------ATGGATAGAACACTCGAGCGATACCAAAGAAGCTCTTATAGCACTCAAGGCAACAATCTCACTGTTGCCGATAGCGTAACTCAGAGCTGGTGCCAGGAGGTTTCAAAGCTTAAGGCCAAATACGAATCACTTCAGCGCTCCCAGAGAAATTTGCTCGGAGAGGATCTTGGATCACTCAGTGTCAAGGAACTGCAAAACCTCGAGACACAACTTGAAGGAGCTCTTACGCAAGCCAGGCAAAGAAAGTCACAAATGATGCTGGAAAATATGGAAAAGCTCCGCAAAAAGGAGCGTCATCTTGGAGACATGAACAAGCAACTAAGCAACCAG------CTTGAGCTAGAAGGTTCATTTCGGACAATGCAGGACTCATGGGATTCTGCTTCACTTAGCAGCTTCTCCACGCATCCTTCTCAATCCAACGCCACGGAAACCGAGCCACTATTGCAAATTGGGTACCATCAATACGGGTCGAATGGATTTTCGGTACCAAGGAGCAATAATAACTGCACCCAAGGATGGGCT
>Delphinium_DeajAGL6-2   
------------------------------------------------------------------------------ATGAGTAGCACGCTCGAGAGGTATCAAAGAAGCTCCTACAACTCTCAGGAGAGCAATGGTACTGTC---GACCGTGAAACACAGAGCTGGTACCAAGAAGTCTCAAAGCTGAGGGCGAAATACGAATCCCTTCAACGCTCCCAAAGGCATTTACTTGGGGAGGATCTTGGACCACTTAGTGTCAAAGAGCTACAAAACCTAGAGAAACAACTTGAAACCGCACTTTCACAAGCGCGCCAAAGAAAGACTCAAATAATGCTTGAACAGATGGAAGACCTCCGCAGAAAGGAACGTCACCTCGGAGACATAAACAAACAACTTAAAGATAAGCTTCAGCTCGAAGCAGAAGGCTCATTTCGAGCGATTCAAGGCTCGTGGGACTCCACTGCAATGAACAACTTCTCCATGCATCATTCTCAGACCAGCTCCATTGACTGTGAGCCCACTCTGCAGATAGGGTATCACCAATATGTTCCCCAGGGGGCTTCTCTTCCGAGGAGCAACAACGATTTCATGCATGGATGGGCT
>Delphinium_DegrAGL6-2
CTTTCCATCCTGTGCGACGCCGAGGTGGGTCTGATTATCTTCTCCAGCCGCGGCAAGCTCTATGAATTCGCCAGTGCCGGGATGAATAGCACACTCGAGCGGTACCAGAGAAGCTCTTACAACTCTCAGGATAGCAATGGTGGTGTCGACCGTGAAACGCAGAGCTGGTACCAAGAAGTTTCAAAGCTGAAGGCAAAATATGAATCACTGCAACGCTCGCAAAGGCATTTGCTTGGAGAAGATCTTGGACCACTTAGTGTCAAAGAGCTGCAGAACTTGGAAAAGCAACTCGAAGGGGCGCTCTCACAAGCGCGCCAAAGGAAGACCCAAATAATGCTCGAACAAATGGAAGACCTCCGCAGAAAGGAGCGTCACCTTGGAGACATAAACAAACAACTTAAAGATAAGCTTCAGCTCGAAGCAGAAGGCCAAGGTTCATTTCGAGCAATTCAAGGTTCATGGGACTCTACTGCAATTAACAACTTCTCCATGCATCATTCTCAGTCCAGCTCCATTGACTGCGAACCCACTCTTCAAATAGGGTATCACCACTATGTTCCGCAGGACGGGGCTTCTATTCCGCGGAGCAATGCTGCGGAGAATAACTTCATGCAAGGATGGGTT
>Delphinium_DeanAGL6-2   
CTTTCGATCTTGTGCGAGGCCGAGATAGCTCTGATTATCTTCTCCAGCCGCGGAAAGCTCTTTGAATTTGCCAGTGGGATGAATAACACACTCGAGCGGTACCACAGAAGCTCCTACAACACCCAGGAGGCCAATGGT---GTCGTCGACCATGAAACACAGAGTTGGTACCAAGAAGTTTCAAACCTGAGGAGAAAATACGAATCCCTACAACGCTCGCAAAGGCATTTGCTTGGACAAGATCTTGGACCACTCAATGTCAAAGAGTTACAGAACTTAGAGAAGCAACTGGAAGGAGCGCTTTCACAAACTAGACAGAGGAAGACTCAAATAATGATGGAACAAATGGAAGATCTTCGCAGAAAGGAGCGGCACCTTGGAGACCTAAACAAGCAGCTTAAAGATAAGCTTCAACTCGAAGCAGAAGTTTCGTATCGAGCGATTCAAGGCTCATGGGACTCTACTGGGATGAATCACTACTGTATGCATCATTCTCAGTCCAGTTCCATCGACTGTGAGCCCACTTTGCAGATAGGGAATCACCAATATGTTTCGCAGGGGCCTTCTATTCCAAGGAGTAATAATAATTTCATGCAAGGGTGGGCT
>Staphisagria_StpiAGL6-2  
CTTTCGATCTTGTGCGATGCCGAAGTCGGATTGATCGTCTTCTCCAGCCGCGGAAAGCTTTATGAATTCGCTAGTGGAATGAATGGAACACTCGAGCGATACCAGAGAAGCTCTTACAACTGTCAGGATAACAATCTT---ATTGCTGATCGTGAAACTCAGAGCTGGTTCCAAGAAGTTTCACAGCTGAAGGCAAAATATGAATCCTTACAGCGCTCGCAAAGGCATTTGCTTGGAGAAGATCTTGGACCACTTAGCGTCAAAGAGTTGCATAACCTGGAAAAACAGCTTGAAGGAGCTCTTACACAAGCTAGACAAAGAAAGACTCAAATAATGTTGGAGCAAATGGAAGAACTCCGCAGAAAGGAACGTCACCTTGGAGACATAAACAAGCAACTTAAAGATAAG------CTGGAAGCAGAAGGTTCATTTCGAGCCATACAAGGCTCATGGGACTCGACTGCACTGAACAACTTCTCTATGCATCACTCTCAGTCCAGTTCCATTGACTGCGAGCCCACTTTGCAAATAGGGTACCACCAATATGTTTCACAGGGGGCCTCCATTCCCAGGAGCAATAACAATTTCATGCAAGGGTGGGTT
>Nigella_NidaAGL6         
CTCTCCGTTCTTTGTGATGCTGAAGTTGGTCTTATCATCTTCTCTAGTCGTGGAAAGCTTTATGAGTTCGCTAGTGGTATGAGTAGAACACTTGAGCGATACCAAAGAAGTTCTTACAACTCTCAGGATAACAGCCTTGTTGTTGCTGACCGTGAAACACAGAGCTGGTACCAGGAAGTTTCAAAACTCAAGGCAAAATATGAATCACTACAGCGCTCGCAAAGGCATTTGCTGGGAGAAGATCTTGGACCACTGAGTGTCAAGGAATTGCAAAACCTCGAAAAGCAGCTTGAAGGAGCTCTCTCACAGGCTAGGCAGAGAAAGACACAAATAATGGTAGAGCAAATGGAAGAACTTCGTAGAAAGGAACGTCAACTTGGAGATATGAACAAGCAGCTCAAAAACAAG------CTGGAAGCAGATGGTTCATACCGAGTGATTCAAGGTTCATGGGAATCAACTGCACTAAACAATTTCTCTGGGCATCCTTCACAATCAAGTTCCATGGACTGTGAGCCCACCCTTCAGATTGGGTACCACCAATATGTTTCGGCTGGAGCTTCGATTCCAAGGAGCACTAACAACTTCATCCAAGGATGGGTT
>Ranunculus_RabuAGL6      
------GTGYTGTGTGATGCTGAAGTTGGTCTTATCATCTTCTCCGCCCGTGGGAAGCTCTATGAGTTTGCAAGCGGTATGAGCCGAACTCTAGAACGATACCATAAAAATTCTTTCAGCAACCAGGATAGCAATCTT---GCTATTGATCGTGAAACCCAGAGCTGGTACCAGGAAGTTTCAAAGCTGAAGGCAAAATATGAATCACTTCAGCGCTCACAGAGGCATTTGCTGGGAGAAGATCTTGGACCACTTAATGTCAAAGAGTTGCAAAACCTTGAGAAACAACTTGAAGGAGCTCTTGCACAAGCTAGGAGCAGAAAGACTCAAATAATGTTAGAACAAATGGAAGCACTTCGCAGAAAGGAGCGTGAGCTAGGAGATATGAACAAGCAACTCAAAAATAAGTATCAGCTTGAGGCGGAAGGTTCACTTAGAGCCATGCAAGGCTCATGGGAATCCAATGCACTAAACAATTATTCTGGGCATCCTTCTCACTCCAGTTCAATGGATTGCGAACCCACCTTGCAAATTGGGTATCACCAATATGTTTCGGCTGGAGGTCCAATCCAGAGGAACAATAATAACTTCATCCAAGGATGGGAG
>Aquilegia_AqcoAGL6       
CTCTCTGTCTTATGTGATGCTGAAGTTGGTCTCATCATTTTCTCTAGCCGTGGCAAGCTTTATGAGTTCGCTAGTGGTATGAGTAGAACCCTTGAGCGATACCAAAGAAGCTCATATAACTCTCAGGATGGCACTCTTGCTGTTGCAGATCGTGAAACACAGGGCTGGTACCAAGAAGTTTCAAAGCTGAAGGCAAAATATGAATCTTTGCAGCGCTCCCAAAGACATTTGCTTGGAGAAGATCTTGGACCACTTAGTGTCAAGGAGTTGCATAACCTTGAGAAGCAGCTTGAAGGAGCTCTTGCACAAGCCAGGCAAAGGAAGACACAAGTAATGATGGAACAAATGGAGGACCTCCGCAGAAAGGAGCGTCATCTTGGAGATATAAACAAGCAACTCAAAAATAAGTATCAGCTTGACGCAGAAGCTCCATATCGAGCCCTTCAAGGCTCATGGGAATCTAATGCATTAAACAATTTTTCCATGCACGCTTCTCAATCAAGTTCCATGGACTGTGAGCCGACCTTGCAGATTGGGTATCACCAATTTGTTTCACCTGGAACTTCTATCCCAAGGACTTCTAACAACTTCACCCAGGGTTGGGCC
>Eschscholzia_EscaAGL6    
CTTTCAGTATTGTGTGATGCTGAAGTTGGACTTATTATTTTCTCTAGTCGAGGCAAGCTTTGTGAGTTTGCTAGTGGGATGAATAGAACTCTTGAACGATACCAACGAACGTCTTATGCTCCTCAAGACAACGCTACT------AATGAGAGGGAAACACAGAGCTGGTACCAAGAGGTTTCGAAGCTAAAGGCCAAATATGAATCTCTACAACGCTCACAAAGGCATTTGCTTGGGGAAGATCTTGGACCACTTAGTGTGAAAGAGTTGCAAAATCTTGAGAAACAACTTGAAGGAGCTCTTGGCCAAGCCAGGCAAAGAAAGACACAAATAATGATGGATCAAATGGAAGAACTCCGTCGAAAGGAACGTCATTTAGGAGACTTGAACAAGCAGCTCAAGATTAAGTTTCAGCTGGAGGCAGAAGGATCTTTTAGAAGCATTCAATGTTCATGGGACTCAACTTCTTTG---AGCTTTGCTGGCCATCCTTCTCATTCCAATTCCATGATCTGTGAACCCACATTGCAAATGGGGTACCACCAGTATGTTCAACAGGGATCAAATGCTGGTAGGAGCGGCAGCAACTTCATCCAGGAATGGGCT
>Amborella_AmtrAGL6       
CTCTCTGTGCTTTGCGATGCCGAGGTCGGACTGATCATCTTCTCCAGCCGCGGAAAGCTTTACGAGTTCGGAAGCGGTCTGAGCAAAACCCTCGAGAGGTACCAGAGGTGTTGTTACACCCCACAAGACAATAGTGCC------ACTGATCGTGAAACACAGAATTGGTCTCAAGAATTGTCAAAATTGAAGGCAAAATATGAGACTCTACAACGATCACAAAGACATTTGCTTGGGGAAGACCTTGGACCTCTGAGTGTCAAGGAACTACAACAACTTGAACGACAACTTGAAGTCGCTCTTTCTCAGGCCAGGCAAAGAAAGACACAAATATTGATGGATCAAATGGAAGAGCTTCGCAGGAAGGAGCGGCGCCTCGGAGACATAAATAAGCAGCTCAAGAGCAAG------CTGGAGTCAGATGGCTCTTTCAGAGGCATTCAAGGGACATGGGAATCTGGCACTGTAAACGCATTTGCTGTCAACCCTTCGCATGCTAACCCCATTGATTGTGAACCTACCTTACAAATTGGG---------------------------------------ACTGGGAGTAACTTTGTTCAAGGTTGGGTC


Multiple sequence alignment of PI-like genes
>Delphinium_DeajPI2  
AATGGGATCTTGAAAAAAGCTAAAGAGATTACAGTTCTTTGTGATGCTGAGGTCTCTCTTGTTATCTTCTCTAGTACTGGCAAGATGTCTGAGTTTGTTCGTTGATCAAGATCTTGGATAGATATCAGAGGACCTCAGGAAGAAAGCTTTGGGATGCAAAGCATGAGTACCTTAATAGCGAAATCGACAGAATCAAAAAAGAGAATGACAGCATGCAGATTGAACTCAGGCACCTGAAAGGAGAAGATCTGACATCACTTAACCCTAAAGAGCTTATTCCCATTGAAGAAGCTCTCCAGAATGGTTTGTCTAAAGTTAGAGCCAAACAGATGGAGTTTTGGAAAGTGATGAAGAAAAATGACAGAATGCTTGAGGAGGAGAATAAGCGCCTTAATTTTATTCTGAGAAGCAGACGGAGATGAACGGGAATGTGAGAGATATAGACAAGACTATCCTTCACCTTCCGCGCCCAACCAATCCAGCCCAATTTACA
>Delphinium_DegrPI2
AATGGGATCCTTAAGAAGGCCAAGGAGATTACTGTTCTTTGTGATGCTGAGGTTTCTCTTGTTATCTTCTCTAGCACTGGCAAGATGTCTGAGTTTGTTCGTTGATCAAGATATTGGATAGATATCAGAGGACTTCAGGAAGAAAGCTTTGGGATGCAAAGCATGAGTATCTTAATAGCGAAATCGACAGAATCAAAAAAGAGAATGACAGCATGCAAATTGAACTCAGGCACTTGAAGGGGGAGGATCTCACATCACTTAATCCCAAAGAGCTAATTCCCATTGAAGATGCTCTCCAAAACGGTTTGTCTAAAGTTAAAGCCAAACAGATGGAGTTTTGGAAAGTGATGAAGAAAAATGACAGAATGCTCGAGGAAGAGAATAAGCGTCTTAATTTTATTCTGAGAAGCAGATGGGGATGGATGGGAATACTAGAGATATGGAGAAGACTATCCTTCACCTTCCGCGCCCAACCAATCCAGCCTAATTTACA
>Delphinium_DeanPI2  
AATGGGATCCTTAAGAAGGCCAAGGAGATTACTGTTCTTTGTGATGCTGAGGTTTCTCTTGTTATCTTCTCTAGCACTGGCAAGATGTCTGAGTTTGTTCGTTGATCAAGATATTGGATAGATATCAGAGGACTTCAGGAAGAAAGCTTTGGGATGCAAAGCATGAGTATCTTAATAGCGAAATCGACAGAATCAAAAAAGAGAATGACAGCATGCAAATTGAACTCAGGCACTTGAAGGGGGAGGATCTCACATCACTTAATCCCAAAGAGCTAATTCCCATTGAAGATGCTCTCCAAAACGGTTTGTCTAAAGTTAAAGCCAAACAGATGGAGTTTTGGAAAGTGATGAAGAAAAATGACAGAATGCTCGAGGAAGAGAATAAGCGTCTTAATTTTATTCTGAGAAGCAGATGGGGATGGATGGGAATACTAGAGATATGGAGAAGACTATCCTTCACCTTCCGCGCCCAACCAATCCAGCCTAATTTACA
>Staphisagria_StpiPI2 
AATGGGATCTTGAAGAAGGCCAAGGAGATTACTGTTCTCTGTGATGCCGAGGTTTCTCTTGTTATTTTCTCTAGCACTGGCAAGATGTCTGAGTTTGTTCGTTGATCAAGATCTTGGATAGATATCAGAGGACTTCAGGAAGAAAGCTGTGGGATGCAAAGCATGAGTATCTTAATAGCGAGATCGATAGAATCAAGAAAGAGAATGATAGCATGCAGATTGAACTCAGGCACTTAAAAGGGGAGGATCTCACATCACTCAATCCCAAGGAGCTAATTCCTATTGAAGATGCTCTCCAAAATGGTTTGTCTAAAGTTAGAGCCAAACAGATGGAATTTTGGAAAATGATGAAGAAAAATGACAGGATGCTGGAGGAGGAGAATAAACGCCTCAATTTTATTCTGAAAAACGGATGGAAATGGATGGGAACGCGAGAGACATGGAGAAGACTATCCTTCACCTTCCGTGCACAACCAATCCAGCCTAATTTACA
>Delphinium_DeajPI1  
AATGGGATCTTGAAGAAAGCTAAGGAGATTACTGTTCTTTGTGATGCTGAGGTTTCTCTTGTTGTTTTCTCTAGTACTGGGAAGATGTCTGAGTTCATTCGTTGATAAAGATCTTGGATAAGTATCAGAGGACATCAGGAAGGAGGTTATGGGATGCAAAGCATGAGTATCTCAATAGTGAAGTGGAAAGGATCAAGAAAGAGAATGATAACATGCAGATTGAACTCAGGCACTTGAAAGGAGAGGATCTCACTTCACTCAATCCTAAAGAGCTTATCCCCATAGAAGCTGCTCTACAAAATGGTTTAACTGAAGTTAGGGCCAAACAGGCAGAGGTTTGGAAAATGATGAAGAAAAACGATAGATTGCTTGAGGAGGAAAACAAGCATCTCAACTATGTCTTGAACAACAAATGCATATGAATGGTAATGCTAGAGATCTGGAGAAGACTACCCTTCACCTTCCGTGCTCAACCAATGCAACCTAATTTACA
>Delphinium_DegrPI1
AATGGGATCTTGAAGAAAGCTAAAGAGATTACTGTTCTTTGTGATGCTGAGGTTTCTCTTGTGGTTTTCTCTAGTACTGGCAAGATGTCTGAGTTTATACATTGATAAAGATCTTAGATAAATATCAGAGGACTTCAGGAAGGAGGTTGTGGGATGCAAAACATGAGTATCTCAATAGTGAAGTAGAGAGAATCAAGAAAGAGAATGATAACATGCAGATTGAACTCAGGCACTTGAAAGGGGAAGATCTTACTTCACTCAATCCAAAAGAGCTTATCCCTATTGAAGATGCTCTCCAAAATGGTCTCACCGAAGTCAGAGCTAAACAGGCAGAATATTGGAAAATGATGAAGAAAAATGATAGATTGCTGGAGGATGAGAACAAGCACCTCAACTATATCTTGAACAACAACTGCACATGAATGGCAATGCTAGAGATCTTGAGAAGACTATCCTTCACCTTCCGTGCTCAGCCTATGCAACCAAATTTGCA
>Delphinium_DeanPI1  
AATGGGATCTTGAAGAAAGCTAAAGAGATTACTGTTCTTTGTGATGCTGAGGTTTCTCTTGTGGTTTTCTCTAGTACTGGCAAGATGTCTGAGTTTATACATTGATAAAGATCTTAGATAAATATCAGAGGACTTCAGGAAGGAGGTTGTGGGATGCAAAACATGAGTATCTCAATAGTGAAGTAGAGAGAATCAAGAAAGAGAATGATAACATGCAGATTGAACTCAGGCACTTGAAAGGGGAAGATCTTACTTCACTCAATCCAAAAGAGCTTATCCCTATTGAAGATGCTCTCCAAAATGGTCTCACCGAAGTCAGAGCTAAACAGGCAGAATATTGGAAAATGATGAAGAAAAATGATAGATTGCTGGAGGATGAGAACAAGCACCTCAACTATATCTTGAACAACAACTGCACATGAATGGCAATGCTAGAGATCTTGAGAAGACTATCCTTCACCTTCCGTGCTCAGCCTATGCAACCAAATTTGCA
>Staphisagria_StpiPI1 
AATGGGATTTTGAAGAAAGCTAAGGAAATTACTGTTCTCTGTGATGCTGAGGTCTCTCTTGTTATTTTCTCTAGTACTGGCAAGATGTCTGAGTTCATTCGTTGATAAAGATCTTGGATAGATATCAGAGGACCTCAGGAAGGAGGTTGTGGGATGCAAAGCATGAGTATCTCAACAGTGAAGTGGAAAGAATCAAGAAAGAGAATGATAGTATGCAAATCGAACTCAGGCACTTGAAGGGAGAAGATCTCACTTCGCTCAATCCTAAAGAGCTTATCCCTATTGAAGATGCTCTCCAAAATGGTCTCACTGAAGTTAGAGCCAAACAGGCAGAAGTTTGGAAAATGATGAAGAAAAATGATAGAATGCTTGAGGAAGAGAACAAGCATCTCAACTATATTTTGAGCAGCAAATGCAAATGAATGGGAATGCTAGAGATATGGAGAAGACTATCCTTCACTTTCCGTGCTCAGCCAATGCAGCCCAATTTGCA
>Nigella_NidaPI1      
AATGGGATTATGAAGAAAGCTAGAGAGATTAATGTTCTTTGTGATGCTGAGGTTTCTCTTATTGTTTTCTCTAGCACTGGCAAGCTAGCTGAGTTCATTCGCTGATAAAGATCTTGGACAAGTACCAGACTACTTCAGGAAGGAAGCTTTGGGATGCAAAGCATGAGTATCTCAAAAGTGAAGTGGATAGAGTAAAAAAAGAGAATGATAGCATGCAGATTGAACTCAGGCACTTGAAGGGGGAAGATCTCACTTCACTCAATCCCAAAGAGCTCATCCCCATTGAAGAAGCTCTCTCAAATGGTCTCTCTAGAGTTAGAGAGAAACAGTCAGAGGTTGTGAAAGTGATGAAGAAAAATGGAAGAATGCTAGAGGAAGAGAACAAGCGCCTTAACTATATCTTGCGCAGCAAATGGACATCGAAGGGAATGGTAGAGAACTGGAAAAGACTATCCTTCTCCTTTCGTGTCCAGCCAATCCAGCCCAATTTGCA
>Nigella_NidaPI2      
AATGGGATCCTGAAGAAAGCTAGGGAGATCAATGTTCTTTGTGAAGCTGAGGTTTCTCTTATTGTTTTCTCTAGCACTGGCAAGATGGCTGAGTTTTGTCGCTGATAAAGATCTTGGATAAATATCAGAAGGGTTCAGGGAGAAAACTGTGGGATGCAAAGCATGAGTATTTAAACAGTGAAGTGGAAAGAGTCAAGAAAGAGAATGATAACATGCAGATTGAACTGAGGCACTTAAAGGGGGAAGATCTCACTTCACTTACTCCCAAAGAACTCATCCCTATTGAAGAGGCTCTCTCAAATGGTCTCTCTAAAGTTAAAGAGAGACAGTCTGAGATTGTGAAAGTGATGAAGAAAAATGGAAGAATGCTTGAGGAAGAGAATAAGCACCTTAACTACATCTTGCTCAACAAATGGAGATCCATGGGAATGCTAGAGACTTGGAAAAGATTATCCTTCGCCTTTCATATTCAGCCAATTCAACCTAATTTACA
>Aquilegia_AqcoPI     
AATGGGATTTTGAAGAAAGCTAGAGAAATTCATATTCTTTGTGGTGCTGAGATTGCTCTAGTTATTTTCTCTAGTACTGGCAAGATGTCTGAGTACATCCGCTGATAAAGATCTTGGACAAATATCAGAAGACTTCAGGAAAGAAGCTGTGGGATGCAAAGCATGAGTATCTCAGTAGTGAATTGGATAGAATCAAGAAGGAAAATGATAACATGCAGATCGAACTCAGGCACTTGAAGGGTGAGGATATCAATTCCCTTAATGCCAAAGAACTCATTCCTATTGAAGAAGCCCTCCAAAATGGTCTTTCTAAAGTTCGTGACAAAAAGAGTGATATCTGGAGAATGATGAGGAAAAATACAGGATTGCTTGAGGAAGAGAACAAGCGCCTCAGTTACCACTTG-----TCTCTGGAAATTGGCGGGAATGATAGAGAAATGGAAAAGACTATCCTGCACCTTCCGTGTTCAGCCAATCCAGCCTAATTTACA
>Thalictrum_ThdiPI1   
AGTGGGATTTTGAAGAAAGCTAGAGAAATTCATGTTCTTTGTGAAGCTCAGATTGCTCTTGTTATTTTCTCTAGTACTGGCAAGATGTCTGAGTACATCCGCTGATAGGGATCTTGGACAAATATCAGAAGAGTTCAGGGAAGAAGCTGTGGGATGCAAAGCATGAGTATCTCAGTTCTGAATTGGATAGAATCAAGAAGGAAAATGATAGCATGCAGATTGAACTCAGGCACTTGAAGGGTGAGGATATCACTTCCCTTAATGCCAAAGAACTTATTCCTATTGAAGAAGCCCTCCTAAATGGTCTTTCTAAAGTTCGTGACAAAAAGACTGATGTCTGGAGAATGATGAAGAAAAATACAGCATTGCTAGAGGAAGAAAACAAGCGCCTCAGTTACCACTTG-----TCTCTGGAAATCGGTGGGACTGATAGAGATATGGAAAAGACTATCCTTCACCTTCCGTGTCCAGCCAATCCAGCCTAATTTACA
>Thalictrum_ThdiPI2   
AATGGGATTTTGAAGAAAGCTAGAGAAATTCATGTTCTTTGTGATGCTGAGATTGCTCTTGTTATTTCCTCTAGTACTGGCAAGATGTCTGACTACATTCGCTGATAAAGATCTTGGACAAATATCAGAAGACTTCAGGGAAGAAGCTGTGGGATGCAAAGCATGAGTATCTCAGTTCTGAATTGGATAGAATCAAGAAGGAAAATGATAGCATGCAGATCGAACTCAGGCACTTGAAGGGTGAGGATATCACTTCCCTCAATGCCAAAGAACTCATTCCTATTGAAGAAGCCCTCCTAAATGGTCTTTCTAAAATCCGTGACAAAAAGACTGATGTCTGGAGCATGATGAGCAAAAATACAGCATTGCTAGAGGAAGAGAACAAGCGCCTCAGCTACCACTTG-----TCTCTGGAAATCGGCGGGAGTGATAGAGATATGGAAAAGACTATCCTGCACCTTCCGTGTCCAGCCAATCCAGCCTAATTTACA
>Anemone_AnnePI1-1    
AATGGGATTATTAAGAAAGCTAGGGAGCTTAATGTCCTTTGTGATGCTCAGATTTCCCTTGTTGTCATCTCTAGCAATGGCAAAATTAGCGAGTTCAATCGCTGGAGAAGACCTTGGAGAGATATCAAAATGCTTCAGGGAAAAAGTTGTGGGATGCAAAACATGATTATCTTAGCAAGGAAGTGGATAGGATCAAGAAGGAGAATGACTGCATGCAGATTGAGCTTAGGCACTTGAAGGGGGAAGATCTCACTTCACTACAAGCCAGGGACCTTATCCCTATTGAAGAAGCCTTGTTGAATGGTCTTAGAAAAGTTAAAGACAAACAGATTGAGTTCTGGGAAAACAAGAAGCAACGTATAATGAAGCTAGAGGAAGATCATAAGGTTCTTAGCTATACATCGAACAGCAGATGGAAATGAATGGAAATGTAAGAGACCTTGGGAAGAATATCCGTCACCTTCCGAGTCCAGCCAATCCAGCCAAATTTGCA
>Anemone_AnnePI1-2    
AATGGGATTATTAAGAAAGCTAGGGAGCTTAATGTCCTTTGTGATGCTCAGATTTCCCTTGTTGTCATCTCTAGCAATGGCAAAATTAGCGAGTTCAATCGCTCGAGAAGACCTTGGAGAGATATCAAAATGCTTCAGGGAAAAAGTTGTGGGATGCAAAACATGATTATCTCAGCAAGGAAATGGATAGGATCAAGAAGGAGAATGACTGCATGCAGATTGAGCTTAGGCACTTGAAGGGGGAAGATCTCACTTCACAACAAGCCAGGGACCTTATCCCTATTGAAGAAGCCTTGTTGAATGGTCTTAGAAAAGTTAAAGACAAACAGATTGAGTTCTGGGAAAGCAAGAAGCAACGTATAATGAAGCTAGAGGAAGATCATAAGGTTCTTAGCTATACATCGAACAGCAGATGGAAATGAATGGAAATGTAAGAGACCTTGAGAAGAATATCCGTCACCTTCCGTGTCCAGCCAATCCAGCCAAATTTGCA
>Akebia_AkquPI1       
AATGGTATCATGAAGAAGGCTAAGGAGATTACTATTCTTTGTGATGCTCAGGTTTCTCTTGTTATCTTCTCCAGTACTGGAAAGATGTGTGACTATTGTCGCTTACAAAGGTCTTAGATCGATACCAGAAAACTTCAGGAAAGAGGTTGTGGGATGCTAAACATGAGTATCTCAGTACTGAAGTGGATAGAATCAAGAAAGAGAACGACTGCATGCAGATAGAACTCAGGCACTTGAAGGGTGAGGATATCACCTCTCTCAACCCCAAAGAACTCATCCCCATAGAGGAAGCCCTTGAAAACGGCCTTGTTAACGTTAGAGCCAAACAGATGGAGTACTTGAAAATGCTTAAGAAAAATGAAAGATATCTAGAGGAGGAGAATAAGCACCTTAGGTGCATCTTGATCAACAAATAGAAATCGAGGGGAATATGAGAGAGATGGAAAAGACTATCCTTCGCATTTCGTGCGCAACCAATCCAACCCAATTTACA
>Akebia_AkquPI2       
AATGGTATCATGAAGAAGGCTAAGGAGATTACTATTCTTTGTGATGCTCAGGTTTCTCTTGTTATCTTCTCCAGTTCTGGAAAGATGTCTGACTATTGTCGCTTACAAAGGTCTTAGATCGATACCAGAAAACTTCAGGAAAGAGGTTGTGGGATGCTAAACATGAGTATCTCAGTACTGAAGTGGATAGAGTCAAGAAAGAGAACGACTGCATGCAGATAGAACTCAGGCACTTGAAGGGTGAGGATATCACCTCTCTCAACCCCAAAGAACTCATCCCCATAGAGGAAGCCCTTGAAAACGGCCTTGTTAACGTTAGAGCCAAACAGATGGAGTACTTGAAAATGCTTAAGAAAAATGAAAGATATCTAGAGGAGGAGAATAAGCATCTTAGGTGCATCTTGATCAACAAATAGAAATTGAGGGGAATATGAGAGAGATGGAAAAGACTATCCTTCGCATTTCGTGCGCAACCAATCCAACCCAATTTACA
>Sanguinaria_SacaPI   
AATGGGATCCTTAAGAAGGCTAAGGAGATTACAGTTCTTTGTGATGCTAAGGTTTCTCTTGTTATCTTCTCTAGTACTGGCAAGATGGCTGAATACTGTCGTTGATTGAGATTTTGGATAGATACCAAAAGTCATCAGGGAAGAGGTTATGGGATGCTAAGCATGAGTATCTCAGCGCTGAAGTGGATAGAATCAAGAAAGAGAACGACAACATGCAGATCGAGCTCAGGCACCTGAAAGGTGAGGATCTAACCTCCCTTCATCCCAAGGAGCTTATTCCCATAGAAAAAGCCCTTGAAGTCGGTTATGCTAGCGTTCGCGCCAAGCAGATGGAGATCTGGAAAACGCTTAAGAAAAATGGAAGGCTGTTAGAGGATGAACATAAGCGCCTCAGTTACAAGTATAACACCAAATGGAAATTGAAGGGGGTGCAAGAGAGATGGAGCAGACTACCCGCCGCCTTCTGTGTGCAGGCAATCCAGCCTAATGTTCA
>Dicentra_DiexPI1     
AATGGGATTATGAAGAAAGCCAAAGAGATTACTGTTCTATGTGATGCTGAGGTTTCTCTTGTTATTTTCTCGAGTACTGGAAAAATGTCGGAGTATTGTCGTTGATTAAGATCTTGGATCGTTATCAGAAGGCTTCAGGGAAGAGGTTATGGGATGCTAAGCATGAGTATCTCAGCAGTGAAGTGGATAGAGTCAAGAAAGAGAATGACAACATGCAGATTGAGCTGAGGCATTTGAAGGGTGAGGATTTGACATCACTCCATCCCAAAGAGCTTATTTCCATAGAAGATGCCCTTCAAAATGGCCTTGTCGGCGTCCGTGCCAAACAGATGGAGTTCATGAAAATGATGAAGAAGAATGAAAGAATGTTAGAGGAGGAGAATAAACGTCTCAGTTACATCCTGACCAACAAATTGAAATGGGGAGTAATGTAGGAGAAATGGAGAAGATCACTACGGGCATTCCGTGTGCAGCCAATCCAACCCAATCTACA
>Michelia_MifiPI1     
GGTGGTATACTGAAGAAAGCAAAGGAGATCACCGTTTTGTGTGACGCGCAGGTCTCCCTCGTCATCTTCTCTAGCACTGGGAAGATGTCCGAGTATTGTAGCTGGTGAATGTTTTGGATCGCTACCACAAGAGCGCAGGAAAGAAGCTCTGGGATGCTAAGCATGAGCATCTTAGCAATGAGCTTGAAAGGATTAAGAAAGAGAATGATAGCATGCATGTCAAGCTCAGGCATTTGAAGGGTGAGGATATCACCTCACTGCATCCGAAGGAACTCATCCCTATAGAGGAAGCCCTCGAAAACGGTCTTGCCTGTGTTCGCTCCAGGCAGATGCAGTGCTTAAAGATGCTGAAGAAGAATGAAAGAAGTCTGGAGGAGGAGAACAGGCGCTTGAGTTATATCCTGAGCAACAACTGGCGATGGACGTAAATGTAAGAGAAATGGACCAGAATATCATCCACATTCCGCGTGCAACCCATCCAGCCCAATCTACA
>Chloranthus_ChspPI   
AATGGGATAGTGAAGAAGGCGAAGGAGATAACTGTGCTCTGTGATGCCAAGGTCTCTTTCATCATTTTTTCTACTACTGGCAAAATGTTCGAGTTCGTTCGTTGATGGATATGTTGGAGAGATATCAAACTAATTCTGGGAAGAGGCTTTGGGATGCTAAGCATGAGCGCCTCAGTGCAGAGCTCGATAGGATCAAGAAAGAGAACGATAGCATGCAGATTGAGCTCAGGCACTTGAAGGGCGAGGATATTAATTCCTTGCATCCGAAGGAGCTTATCCCAATTGAGGAAGCCCTTCAGAGTGGTCTCACTAATGTTCGTGCGAAGCAGATGGACTTCCTAAAGATGCTCAAGAAGAATGAAAGAACCTTGGAGGATGAGAATAAGCGTTTAAGCTACATCTTGATCAACAACTTGCATTGGATGGAAATATGAGGGATCTGGACAAGATTATTCTTCATCTTCCGCGTGCAGCCAATCCAGCCCAACTTGCA
>Amborella_AmtrPI
GGGGGAATCATCAAGAAGGCGAAGGAGCTCACAGTCCTCTGCGATGCTGAGGTCTCCCTTATAATGTTCTCCAGCACTGGCAAGTTCTCCGAGTATTGCAGCCGAAGAAGATTTACGATCGATACCAGCAAGTCTCAGAAACCAACTTATGGGACACCCACTATGAGGATTCTGGTGTTGCAGAAGATGCAATCAAGGAGGAGAGTAACCGGCTTCGGAAACTTATAAGGCAAAAGATGGGGGAAGATATTAATGAATTGAAATATAAAGAGCTGCGTGATCTTGAGCAAAATCTTGAGGAATGGGTGAAACGCATCAGAGATAAGAAGAACCATTTGGTGAAAACATGTAAAAAAAGGATAAAGAATTTGGAGGAGCAAAACAAAATGATGAGGCATATGATGGAAGAAGATGAAGCAGAACGAGGCTTAGAGGATGATGGAGAGAATCGCAACTCGCTCTCGGGGTGAGAAACACTCACTTATTCGCG


Multiple sequence alignment of AP3-like genes
>Delphinium_DeajAP3-1    
GGGATCGTGAAAAAAGCCAAAGAACTACACGTTCTTTGCGACGCAGAGGTTTCCTTAATCATGTTCTCCAGTACTGGGAAATGCACTGATTACACAAGTCCTACAACAATGAAGAAGTTTTTCCAAAAGTATCAACAAATTTCAGGAAGAGATCTATGGCAATCCCACTACCAACAAATGCAAGAGACCTTTAACAATTTGAAGGAGACCAACGCAAAACTCCGAAGAGAAATAGGGCAAAGAATAAACGATCTGAGCCTCGACGAGCTGCGCGGTCTTGAGCATCAGTTGGAGTCTGCAGTGAAGACTGTAACTCAAAGGAAGTTCAATGTATTAGCTACACAGACTGAAACATGCAGGAAAAAGATCAAAAACGAAATAAACGCTAGTCTACTCCAAGAATATATCGATGACGAGTTT------------------------CCTGCTCTTGAAAATATATTCACCTTTCAAGCCAATCTT
>Delphinium_DegrAP3-1
GGAATTGTCAAGAAAGCTAAAGAACTCAACGTTCTTTGTGATGCTGAGGTTTGTTTAATCATGTTCTCTAGCACTGGTAAATGTACTGATTACACAAGCCCTACCACAATGAAAAAGTTGTTTCAAAAGTATCAACAAATTTCAGGAAGAGATGTGTGGAAATCTCACTATCAGCAAATGCAAGACACCTTAAACAAGTTGAAGGAGACCAACACCAAGCTTCGCAAACAGATAGGCCAAAGAGTGGACGATCTGAGCATTGATGAGCTGCGCGGTCTTGAGCAAAATCTCGACTCTTCGTTGAAAACTGTGATTCAAAGAAAGTTCAACCTTATAGCTACACAGACTGAAACTTGCAGGAAAAAGATCAAAAACGAAGTAAATGCTAGTCTAATCCAAGAATATATTGATGATGCTTTCACACTAGCAAACCATTCTGCTCTTGAAAATATATTTTGCTTTCGTTTGCAACCCAGTCTT
>Aconitum_AcsiAP3-1       
GGGATTGTGAAGAAAGCTAAAGAACTCAACGTTCTTTGTGACGCTGAGGTTTCTTTAATCATGTTCTCTAGTACTGGGAAATGCACTGATTACACAAGTCCAACCACAATGAAGAAGTTCTTTCAAAAGTATCAACAAATTTCAGGAAGAGATCTATGGAAATCTCACTATCAACAAATGCAAGACACCTTCAACAAATTGAAGGAGACCAATACAAAACTTCGCAAAGAAATCGGGCAAAGAGTGAATGATCTGAGCATTGATGAGCTGCGCGGTCTTGAGCATCATCTGGATTCTGCATTGAAAATTGTAATTCAAAGAAAGTTCAACGTCATAGCTACACAGACAGAAACTTGCAGAAAAAAGATCAGAAACGAAATAAACACTAATCTATTCCAAGAATATATTGACGATGCTTGT---GCACTAGCAAATTAT------TCCGCAATTGAAAATATATTCGCCTTTCAACCCAATATT
>Delphinium_DeanAP3-1    
GGAATTGTCAAGAAAGCTAAAGAACTCAACGTTCTTTGTGATGCTGAGGTTTGTTTAATCATGTTCTCTAGCACTGGTAAATGTACTGATTACACAAGCCCTACCACAATGAAAAAGTTGTTTCAAAAGTATCAACAAATTTCAGGAAGAGATGTGTGGAAATCTCACTATCAGCAAATGCAAGACACCTTAAACAAGTTGAAGGAGACCAACACCAAGCTTCGCAAACAGATAGGCCAAAGAGTGGACGATCTGAGCATTGATGAGCTGCGCGGTCTTGAGCAAAATCTCGACTCTTCGTTGAAAACTGTGATTCAAAGAAAGTTCAACCTTATAGCTACACAGACTGAAACTTGCAGGAAAAAGATCAAAAACGAAGTAAATGCTAGTCTAATCCAAGAATATATTGATGATGCTTTC---ACACTAGCAAACCAT------TCTGCTCTTGAAAATATATTTTGCTTTCTT---------
>Staphisagria_StpiAP3-1   
GGGATCGTGAAGAAAGCTAAAGAACTCAACGTTCTCTGTGATGCTGAGGTTTCTTTAATCATGTTCTCCAGTACTGGGAAATGCACTGATTACACAAGTCCTACCACAATGAAGAAGTTGTTTCAGAAGTATCAACAAAGTTCAGGAAGAGATCTATGGCACTCTCAATATCAACAAATGCAAGATACCTTAAACAAGTTGAAAGAAACCAATATCAAGCTTCGCAAACAAATCGGCCAAAGAGTGAATGATCTGAGTCTTGACGAGCTGCGCGGTCTTGAGCATCATCTAGACACTTCATTGAAGATTGTCATTCAAAGGAAGTTCAACGTTATAGCAACCCAGACCGAAACTTGCCGGAAAAAGATCAAGAACGAAATCAACAGTAATCTACTTCAAGAATACATTGATGATGCTTTT---GCACTAGCAAACCAT------TCTGCTGTTGAAGATATATTCGCCTTTCAACCCAATCTT
>Nigella_NidaAP3-1        
GGGATTCTCAAGAAAGCTAAAGAACTCACTGTTCTTTGTGATGCAGAAGTTTCTCTTATCATGTTCTCCACCACTGGAAAATTAACTGAATACATCAGTCCTACCACAATGAAACTGTTCTTTGATAAATATAGAAAGACTTCAGAATATGATATTTGGCAACCTCACTATGAACAAATGCAAATGAATCTCAAGAAACTCAAGGACATCAACGCCAAGCTTAGGAGACAAATAGGGCAAAGAATTGAGGATCTGAATATAGCCGAGTTGCGTGGTCTTGAGCAACAGATAGATAGCTCATTGAGGATTGTTAGCCAAAGGAAGTATAGTTTGATACATACTCAGACTGAAACTAGCAAGAAAAAGATAAAGCAGGAAATGAATACCAATCTACTGCATGAATATATTGAGGAAGCTTAT------------------------------------GAAGTGTTTGCTTTCCAACACCACCTT
>Anemone_AnneAP3-1        
GGGATCATTAAGAAAGCTCAAGAGCTTACTGTCCTTTGTGATGCCGAGGTTTCTCTGATTATGTTCTCTTCAACTGGGAAATGCACTTCATACATTAGTCCTATCTCGCCTAAGGAATTTTATGATAAGTATCAGCAAGCTGCTGGAATTGATCTTTGGCAATCTCAGTACCAAGAAATGCACAACACCTTGAGGAAGCTCAAGGAGATCAACAGCAAACTCCGGCGAGAAATTAGGGTAAGGGTTAAGGAGCTAGACTTTGATGAATTGCACGGTCTTGAGCAACATTTGGAAAATTCACATAAAATTGTTCACCAAAGGAAGTTCAGCCAGTTAACTACTCACACTGAGACAACCAGGAAAAAGATAAGGAATGAAATCCATAATAATCTCATGCAAGATTGTTTTGAGGAAGAGTAT---GCATTAGCCAACCCT------TCTTCACTTGAACACATCTTTGCATTTCACCAAGATGTT
>Aquilegia_AqcoAP3-1      
GGTATTTTGAAGAAAGCTAAAGAACTTAATGTTCTTTGTGATGCTCAAGTTGCTTTAATCATGTTTTCTACCACTGATAAACTTACTGACTTTGTTAGCCCTACAACGATGAAGAAGACTTTTGATATGTATCAACAAGCTTCTGGAACCAATCTTTGGAATTCTCATTATGAAAAAATGCAAGAAGCCTTGAAGAAGCAGAAAGAGACCAACAGAAAACTTCGTAAAGAAATCGGGCAAAGGGTTAGTGATCTGAGTTTCGAAGAATTGTGCGGTCTTGAGCAACATTTAGAGAGTTCTGTAAAGATTGTTGCACAAAGAAAGTTTACTCAGATAACTACTCAGACTGAAACTTCAAAGAAAAAGATAAAGAGCGAAATGCACAATAATCTCCTGCATGAATATCTTGAGGAAGAATAT------------------------TCTGCACTTGAACATGTATTCGCATTTCAGCCAAATCTT
>Delphinium_DeajAP3-2    
GGAATCATGAAGAAGGCACAAGAACTCACTGTTCTCTGTGATGCTCAAGTTTCTCTGGTCATGTTCTCTTCCACTGGAAAGCTCTCTGAGTATATCAGTCCTACCTCAACAAAGAATGTTTACGATCGTTACCAGCAAGCTTCAGGAATAAATCTCTGGCAATCTCACTACGAGAAGATGCAGGATAATCTCAACAAACTGAAAGAAATTAACAACAAACTCCGCAAGGAAATCAGGCAGAGAAATAACGATCTAAGCATGGCACAGCTGCGCAGTCTTGAGCAAAACATGGACAAATCTGCAGAGAGAGTCCGCAATAGAAAGTTTCACGTGATCAGCACCCAGACTGACACATACAAGAAAAAGGTCAAGAATGAAACCCAGAACAATCTCTTGCGTGCATTTGATGCAGATTGTCAATAT---------------TACCAGTCAAGCATTGGTCACATATTTGCTTTCCAACCTAACTTG
>Delphinium_DegrAP3-2
GGAATTATGAAGAAGGCACAAGAGCTGACTGTTCTCTGCGATGCTCAAGTTTCTCTTCTCATGTTCTCTTCTACCGGGAAGCTTTCTGAGTACATCAGCCCTGCCTCAACAAAGAATATTTACGATCGATATCAGCAAGCTTCAGGGATGAATCTCTGGCAGTCTCACTACGAGAAGATGCAGGATAATCTGAACAAACTCAAGGAAATTAACAACAAACTCCGCAGGGAGATCAGGCAGAGGAACAACGATCTGAGTTTCACGCAACTGCGCAGTCTTGAGCAAAACATGGACAAATCTGCAGAGAGAGTCCGGAATCGAAAGTTTCACGTGATCAGCACACAGACTGACACATACAAGAAAAAGGTCAAGAATGAAACCCAGAACAATCTCTTGCGTGCATTTGATGCAGATTGCCAGTATGCAATAGTTAACCAGTACCAGTCGAGCATTGGTCACATATTTGCGTTTCGTCTGCAGCCA
>Delphinium_DeanAP3-2    
GGAATCATGAAGAAGGCACAGGAACTCAGCGTTCTTTGTGATGCTCAAGTCTCTCTTGTCATGTTCTCTTCCACCGGAAAGCTTTCCGAGTACATCAGTCCTACCTCAACCAAGAATATTTATGATCGGTATCAACAAGCTTCAGGGATGAATCTGTGGCAGTCTCACTACGAGAAGATGCAGGATAATCTCAACAAACTCAAGGAAATTAATAATAAACTTCGCAGGGAAATCAGGCAGAGAAATAACGATCTTAGCTTCGCGCAGCTGCGCAGTCTTGAGCAAAATATGGACAAATCCGTGGAGAGAGTCCGTAATCGCAAGTTTCACGTGATCAGTACACAGACTGACACATACAAGAAAAAGGTCAAGAATGAAACTCAGAACAATCTTTTGCGTGCATTTGATGCAGATTGCCAGTATGCAATAGTTAACCAATATCAACCTGGAATTGGTCACATCTTTGCTTTTCAACCCAACTTA
>Aconitum_AcsiAP3-2       
GGAATCATGAAGAAAGCACAAGAACTCAGTGTTCTTTGCGATGCTCAAGTTTGTCTGGTCATGTTCTCATCCACTGGGAAGCTTTCTGAGTATATCAGTCCTACCTCAACAAAAAACATTTATGATCGGTATCAGCAAACTTCAGGGATGAATCTGTGGCAATCTCATTACGAGAAGATGCAAGATAACCTGAACAAGCTCAAGGAGATTAATAGTAAACTCCGCAAGGAAATCAGGCAGAGACACAACGATCTTACTTACCCACAGTTGCGCGGTCTTGAGCAAAATATGGACAAATCTGTTGAGAGAGTCCGTACTCGAAAGTTTCACGTGATCAGCACCCAGACTGACACATACAAGAAAAAGGTCAAGAATGAAACACAGAATAATCTCTTGCGTGCCTTTGATGCAGATTGCCAATATGCAATAGTTAACCAGTACCAGTCGAGCATTGGTCACATATTTTCTTTCCAACCCAACTTA
>Staphisagria_StpiAP3-2   
GGAATCATGAAGAAAGCACAAGAACTTACTGTTCTCTGTGATGCTCAAGTTTCTCTCCTCATGTTTTCCTCCACCGGAAAGCTTTCTGAGTTTATCAGTCCTACCTCAACAAAGGATATTTACGATCGATATCAGCAAGCTTCAGGGATCAATCTGTGGCAATCTCATTACGAGAAGATGCAAGATAACCTGAACAAGCTCAAGGAGATTAATAGCAAACTCCGGAAGGAAATCAGGCAGAGGAATGACGATCTTAGTTTCCCACAATTGCGCGGTCTTGAGCAAAACATGGACAAATCTGTTGAGAGAGTCCGCATTCGAAAGTTTCACGTGATCAGTACACAGACTGACACATACAAGAAAAAGGTCAAGAATGAAACGCAGAACAATCTCTTGCGTGCATTTGATGCAGATTGTCAATATGCAATTGTTAACCAGTACCAGTCGAGCATTGGTCACATATTTGCTTTTCAACCCAACTTA
>Anemone_AnneAP3-2        
GGAATCATGAAGAAAGCCGAGGAGCTTACTATTCTCTGCGATGCTCAAGTGTCTCTGCTCATGTTCTCCACTACTGGCAAGCTTCACGAGTACATCAGTCCGATCACACAGAAGGAGTTCTATGATAAGTATCAGCAAATCTCAGGCGTCAGTCTGTGGGATTCTCAGTACGAGAAAATGCAAGATACCCTCAAGAAGCTCAAGGAAACCAACAGCAAACTTCGTAGAGAAATCAGGCAGAGGCATGAAGGTCTTCAGTTCCAGCAATTGCGCGGTCTTGAGCAAAATATGGAGAAATCTGCAGAGAGAATCCGTAATAAAAAGTTTCACGTGATTGGTACGCAGACTGAGACTTGCAAGAAAAAAATCAAGAGTGAAACCCAGAACAATCTCTTGCGTGGATTTGACCCAACGTGCCACTATGGATTCATCCCTCATTATGATCAT---------CAGGTCTTTGCTTTCCAGCACAGCCTT
>Nigella_NidaAP3-2        
GGAATTATCAAGAAAGCTCAAGAACTTACTGTTCTTTGTGATGCTCAAGTTTCTCTTATTATGTTTTCTTCTACTAATAAGATTTCTGAGTACACTAGTCCTATCACGAGAAAGGGTTTCTATGATAAGTATCAACAAGCTGCAGGAGTTAATCTTTGGCAATCTCATTACGAGAAAATGCAAGATCACCTGCATAGGCTCCAAGAAACCAACTCCAAACTCCGGAGAGAAATCAGGCAGAGGAATGATGACCTTACCTTCCACCAATTGCGTGGTCTTGAGCAAAATATGGAGAAAGCTTTCGATAGAGTTCGCAATCGAAAGTTTCACGTGATCAGTACACAGACGGATACATACAAGAAAAAGGTGAAGCATGAAGCACAAAATGATCTCTTTCGTGAAATTGAGGCCGATTGTCACTAT---------------TATCAGTCTACGATTACTGCAGTGTTTGCTTTCCAGCCCAATCTT
>Aquilegia_AqcoAP3-2      
GGAATTGTGAAGAAAGCTAAAGAACTTACTGTTCTTTGTGATGCTGAAGTTTCTCTTCTCATGGTTTCTTCTACTGAAAAGATTCATGAGTATATTAGTCCTTGCACACACAAGAATCTTTATGATAGGTACCAGCAAGCTTCAGGAAGCAACCTTTGGCAACCACATTATGAGAGAATGCAAGATACCCTGCAGAAGCTGAAGGAGGTTAACAACAAACTTCGCAAGGAAATCAGGCAAAGGAATGATGAATTGAGCTTCCAGCAATTGCGCGGTCTTGAGCAAAATATGGAGAAATCCGTCGAGTGTGTTCGTAATCGAAAGTTTCACCAGATTAGTACTAGTACTGACACTTACAAGAAAAAGATCAAGAATGAAACTCATAACAGTCTGTTACGTGAATTTGATGCAGACTTTAGCTTT---------------TACCAGTCTACTATTGGGCACATCTTTGCATTCCAGTCCGATCTT
>Delphinium_DeanAP3-3    
GGCATCGTCAAGAAGGCGAGGGAGCTCACTGTGTTGTGTGATGCCGAGGTTTCGCTGATTATGTTTTCCAGCACTGGGAAGCTCTCTGAGTATATCAGCCCCACCACAACAAAGAAGATATATGATCAGTATCAGCAGGTGACTGGGATAAATCTTTGGAACTCTCACTATGAGAAAATGCAAGAGAGCTTGAAGAAGCAGAAAGAAGCAAATCTGAAACTCCGTAAAGAAATAAGACATCGGATTGATGATCTGAGCTTTGATGAATTGCGTGGACTTGAGCAAGATCTAGATGGTTCGTTGAAGGTTGTTCGAGATCGAAAGTATCATATGATAGCTACTCAGACTGAAACCTACAGGAAAAAGATAAGGAATGAAACTCACACTCATTTGATGCGTGAATTTGGTGAA---CCCTACTTT---------------TACGAGGCCATGCTGGGGCAT---CTTCACTACCAGACCACTCTT
>Delphinium_DeajAP3-3    
GGAATCGTCAAGAAGGCGAGGGAGCTCACCGTGCTGTGTGATGCCGAGGTGTCGCTCGTCATGTTTTCCAGTACTGGGAAGCTCTCTGAGTATATCAGTCCCACCACAACCAAGAAGATATATGATCAGTATCAGCAGGTGACTGGGATAAATCTATGGAACTCTCACTATGAGAAAATGCAAGAGAGCTTGAAGAAGCAGAAAGAAGCAAATCTGAAACTCCGCAAAGAAATAAGGCATCGGATTGATGACTTGAGCTTCGATGAATTGCGCGGACTTGAGCAAGATCTAGATGGTTCTTTGAAAGTGGTTCGAGATCGAAAGTATCATATGATAGCTACTCAGACTGAAACCTACAGGAAAAAGATAAGGAATGAAACGCACACACATTTGATGCGTGAATTTGGTGAA---CCTTACTTTGAA------------TACGAGGCCTTACTGGGACAC---CTTCACTACCACGCCAATCTT
>Delphinium_DegrAP3-3
GGAATCGTCAAGAAGGCGAGGGAGCTCACCGTGCTGTGTGATGCCGAGGTGTCGCTCGTCATGTTTTCCAGTACAGGGAAGCTCTCTGAGTATATCAGTCCCACCACAACCAAGAAGATATATGATCAGTATCAGCAGGTGACTGGGATAAATCTTTGGAACTCTCACTATGAGAAAATGCAAGAGAGCTTGAAGAAGCAGAAAGAAGCAAATCTGAAACTCCGCAAAGAAATAAGGCATCGGATTGATGACTTGAGCTTCGATGAATTGCGCGGACTTGAGCAAGATCTAGATGGTTCTTTGAAAGTGGTTCGAGATCGAAAGTATCATATGATAGCTACTCAGACTGAAACCTACAGGAAAAAGATAAGGAATGAAACTCACACACATTTGATGCGTGAATTTGGTGAACCTTACTTTGAATACGAGGCCTTACTGGGATTGTCACATGGAGCTGGGCATCTT
>Staphisagria_StpiAP3-3   
------------------------------------------------------------------------------------------------AGTCCCACCACAACAAAGAAGATATACGATCAGTACCAGCAAGTTACTGGGATAAATCTTTGGAACTCTCACTATGAGAAAATGCAAGAGAGCTTGAAGAAGCACAACGATGCTAATCTAAAGCTCCGCAAAGAAATACGACATCGGATTGATGATTTGAGTTTTGAGGAATTGCGCGGACTTGAGCAAGATCTTGATGGTTCTTTGAAGGTTGTTCGAGATCGGAAGTATCATATGATCGCTACTCAAACGGAGACATACAGGAAGAAAATAAGGAACGAAACGCACACGCATTTAGTGCGTGAATTTGGCGAGGATCCTTACTATGAA------------TATGAAGCCTTATTGGGACACCTTTTTCATTATCAACCCACTCTT
>Aconitum_AcsiAP3-3       
GGAATCGTCAAGAAGGCCAGAGAGCTCACTGTTCTTTGCGATGCCGAGGTCTCGCTCATCATGTTCTCCAGCACCGGCAAGTTGTCTGAGTATATCAGTCCTACAACGACAAAGAAGATATATGATCAGTACCAGCAGATTACTGGGACAAATCTTTGGAACTCTCACTATGAGAAAATGCAAGAGAGCTTGAAGAAGCAGAAAGATGTGAATCTGAAACTCCGCAAAGAAATACGGCATCGGATTGATGATTTGAGCTTTGAGGAATTGCGCGGACTTGAGCAAGATCTGGATGGTTCTTTGAAGGTTGTTCGAGATCGAAAGTATCATATGATCGGCACTCAGACAGAAACATACAGGAAAAAAATAAGGAATGAAACGCACACGCATTTAGTGCGTGAATTCGGTGAGGAAGCTTACTACGAA------------TACGAAGCCTTGTTGGGCCACCTTCTTCCTTACCAACCCAGTCTT
>Nigella_NidaAP3-3        
GGTATTGTTAAGAAAGCTAGGGAACTAACTGTTCTTTGTGATGCTGAAGTTTCTCTCATCATGTTCTCTAGTACTGGCAAGTTATCTGAGTATATTAGTCCTACCACAACAAAGAAGTTCTTTGATCAATATCAACAGGTTACTGCGATCAATCTATGGGATTCTCACTATGAGAAAATGCAAGAAAACTTGAGGAAGCAAAAAGAGATCAATATGAAGCTTCGCAAGGAAATAAGACAAAGGATTGATGACTTGACTTTTGAGGAATTGCGTGGACTTGAGCAAGATTTAGATGGTTCTCTGAAGGTTGTTCGTGATCGGAAGTATCATATGATTGCTACTCAAACTGAAACTTACAGGAAAAAACTGAGGAACGAAACACATACACATCTGGTGCGAGAATTTGGTGAGGATCCTTACTAC---------------TATGAATCGTTGCTGGGACATCTTCTTCCTTACCAACCTAATCTT
>Aquilegia_AqcoAP3-3      
GGAATTGTTAAGAAAGCTAGAGAACTAACTGTTCTTTGTGATGCTGAAGTTTCTCTTATCATGTTTTCTAGTACTGGAAAGTTATCTGAGTTTATTAGTCCTACCACAACGAAGAAGATATACGATCAGTATCAACAGGTTTCTGGTATCAATCTTTGGAACTCGCATTACGAGAAAATGCAAGAGAGCTTAAAGAAGCAGAAAGAGACTAATATGAGACTCCGCAGAGAGATACGTCAAAGGATTGATGATATGAGTTTTGACGAATTGCGCAGTCTTGAGCAAGATCTGGATGAGTCTGTGAAACTTGTTCGGGACCGAAAGTATCACATGATTGCTACGCAGACTGAAACCTACAGGAAGAAACTAAGGAACGAAACCCACACACATCTGGTGCGTGAATTTGGTGAAGATCCTTACTAC---------------TATGAATCCTTATTAGGTCACCTTGTCTCTTATCAACACAACATT
>Aquilegia_AqcoAP3-3b     
GGACTTGTTAAGAAAGCTAAAGAACTCACTGTTCTTTGTGATGCTCAAGTTTCTCTTATCATGTTTTCTGGTTCTGGAAATTTATCTGAGTTCACTAGTCATACCACAACAAAGCAGGTATACAATCAGTATCAACAGGTTACCGGGATTGATATTTGGAACTCACATTATGAGAAAATGCAAGAGAAAATGAAGAAGCAGCTAGAGATTAACACGAGACTCCGCAAACAAATTGGGGAAAGGATTGATGATATGAGTTTCAATGAATTGTGCAGTCTTGAGCAAGATCTAGATGAGTCAGTGAACGCCGTTCGTGAACGAAAGTATCACAAAATTGCTACTCAGACTGAAACCTCTAAGAAGAAAGTAAGGAACGAAACAAACACATATCTGGTCCATGAACTTGGTGAAGTTCCTTACTAC---------------GAGGATACCGTAACAGGTCAC------------------------
>Anemone_AnneAP3-3        
GGAATCTTGAAGAAAGCTAGAGAGCTTACTGTTCTTTGTGATGCTCAGGTTTCTCTCATCATGTTCTCTTGCACCGGGAAGCTAGCTGAGTATATTAGTCCTACAACACCGAAGAAGCTGTATGATCAGTATCAGAAGTCTACTGGCGTTGATCTCTGGAACTCCCAGTATGAGAAGCTGAAAGAAAGCTTGAAGCAGCAGAAGGAGATCAACATGAAACTTCGCAAAGAAATAGGGCAAAGGACTGATGGTGAGAGTTTTGAAAAATTGCGCAGTCTTGAGCAAGATCTTGATGGGACATCAAAGATGGTTCGCGAACGGAAGTTTCATATGATCTCTACTCAGACTGAAACTACTAGGAAGAAAATAAGGAGCGAAATTTACAAACGCATGGTGCGTGAAATTGGGGAGGTTCTATACTATGAA------------CTTGAATCTATAATGGCTGACTTCGTCGCATACCTGCAAGAAGTG
>Aristolochia_ArerAP3     
GGGATTTTTAAGAAAGCGAGGGAGCTTACCGTTCTCTGCGATGCCGAGGTCTCGCTCCTCATGTTCTCCAGCACCGGGAAGCTTTCCGAGTATTGTAGCCCAACAACGACAAAGAAAGTATACGACAGATACCAGGAGGTTACTGGGATCAACCTGTGGAGCTCCCACTACGAGAAAATGCAAAATCATTTGAACAAGTTGAAGGACGAGAACAGCGGTCTCAGGAGGGCAATTAGGCAGAGAATGGATGGCCTGGAGATGGAGGAACTGCGCGGTCTTGAGCAAAATATGGATAATGCCCTGAAGGTTGTTCGGGAACGGAAGTATCATGTGATCCACACACAGTGCGATACATACCGTAAGAAAATAAGGAACGACACAAACAAAAGGTTCTTGAGAGCACTGGACGAGAGTGGGGCATTTCTGTATGCCGATTCCTGTGAATCAGCCTTCGGACATATGTTTGGATTCCAACCTAACTTG
>Chloranthus_ChspAP3      
GGGATTCTTAAGAAAGCCAAAGAGCTTAGTGTTCTTTGTGATGCCCAGGTGTCACTGATCATGTCTTCCAGCACTGGGAAGTTCTATGAGTATTGCAGCCCTACAAATACTAAGAAGATATTCGACCGTTATCAACAAGCTTCAGGTATTAACTTATGGAATTCCCAGTACGAGAAAATGCAAGAATACTTCGAAAAGCTGAAAGAAACTAACAACAAACTGAGAAAGGAGATTCGGCAGAGGAGAAATGGTTTGAACATCAACGAACTGCGCAGTCTTGAGCAAAATTTGGATGATTCTTTGAAGATCATCCGTGAAAGAAAGTACCATGTTATCAAAACTCAAACAGAAACTTATGGGAAGAAGTTGAAACATGAAGAGCACGAAAAATTGCTGCATCGACTGGACATGAATCAAGGCTATGACATGCTCGATCGCTACGAAACGGCATTTGGTCATGTATTTGCATTTCAGCCAAATCTC
>Amborella_AmtrAP3
GGAATCATCAAGAAGGCGAAGGAGCTCACAGTCCTCTGCGATGCTGAGGTCTCCCTTATAATGTTCTCCAGCACTGGCAAGTTCTCCGAGTATTGCAGCCCTTCTACAACGAAGAAGATTTACGATCGATACCAGCAAGTCTCAGAAACCAACTTATGGGACACCCACTATGAGAAGATGCAAAGGGACTTGGGCAATCTCAAGGAGGAGAGTAACCGGCTTCGGAAACTTATAAGGCAAAAGATTAATGAATTGAAATATAAAGAGCTGCGTGATCTTGAGCAAAATCTTGAGGAATGGGTGAAACGCATCAGAGATAAGAAGAACCATTTGGTGACAAACCAAACTGAAACATGTAAAAAAAGGATAAAGAATGGAGGAGCAAAACAAAATGATGCATATGATGGAAGAAGATGAAGCAGAACGATGGAGATTATGAATCGCAACTCGCTCTCGGGGTGAGAAACACTCAC
