# Supplementary material for: Roles of the APETALA3–3 ortholog in the petal identity specification and morphological differentiation in Delphinium anthriscifolium flowers
Source: Hortic Res. 2024 Apr 9;11(6):uhae097. doi: 10.1093/hr/uhae097 (PMC11161261; doi:10.1093/hr/uhae097)
Supplement: Web_Material_uhae097 [file web_material_uhae097.zip › Supplemental Table S1.xlsx]

## Sheet: Sheet1
Table S1. The primers used in this study.
Primer name	Forward primer (5'-3')	Reverse primer (5'-3')
cDNA amplification
DeanAP3-1	ATGGGAAGAGGAAAGATAGAG	AGCAAGTCGAAGATCATGC
DeanAP3-2	ATGGGGAGGGGTAAGATAG	AGCGAGACTTAAACCATAGG
DeanAP3-3	ATGGGTAGAGGTAAGATTGAGA	AACAAGTCGCAAATGGTATG
DeanAGL6-1a	AAAATACATAAAATTGGAAAAAGTG	TACTGCTTTCATAAAACGTAAA
DeanAGL6-1b	TTCTCATGTTAAAGATCCACCA	ACACACTACTAAGTCCTTTCA
DeanAGL6-2	ATGGGGAGAGGAAAAGTG	TCACCATCAAGAAATCAAAT
DeanPI1	ATGGGAAGGGGAAAGATAGAG	CTTGTTTCCCTGTAAATTAG
DeanPI2	ATGGGGAGAGGAAAGATAGAG	CTGATTCTCCTGCAAATTTGG
Amplification of probes for in situ hybridization
T7_adapter		TAATACGACTCACTATAGGG
DeanAP3-3_IS	GAATTGCGCGGACTTGA	AACAAGTCGCAAATGGTATG
qRT-PCR
DeanAP3-3_RT	ATTTGGTGCGTGAATTTGAG	GTACATAAGCTTCACCGTCT
Amplification of VIGS fragments
DeanPDS	CAAACCAGGAGAATTCAG	TTGGCATGCACAGTCT
DeanAP3-3	CTTCGATGAATTGCGCGGAC	ACCGTCTTGAAGGTTGTGCT
