# Supplementary material for: Roles of the APETALA3–3 ortholog in the petal identity specification and morphological differentiation in Delphinium anthriscifolium flowers
Source: Hortic Res. 2024 Apr 9;11(6):uhae097. doi: 10.1093/hr/uhae097 (PMC11161261; doi:10.1093/hr/uhae097)
Supplement: Web_Material_uhae097 [file web_material_uhae097.zip › Supplemental Table S2.xlsx]

## Sheet: Sheet1
Table S2. The integrity and quality of total RNA.
Samples	Concentration	A260/A280	RIN
WT_1	186	2.09	7.9
WT_2	221	2.1	8.3
WT_3	192	2.11	8.5
Mock_1	474	2.09	9.5
Mock_2	431	2.1	8.4
Mock_3	252	2.07	8.1
AP3-3_1	262	2.08	9.3
AP3-3_2	238	2.05	9
AP3-3_3	193	2.06	8.5
AP3-3_4	242	2.06	8
Dpe	830	2.07	8.6
D-Lpe	430	2.09	8.7
Lpe	778	2.05	9
